# Supplementary material for: Efficacy and safety of dofetilide and sotalol in patients with hypertrophic cardiomyopathy
Source: Commun Med (Lond). 2023 Jul 19;3:99. doi: 10.1038/s43856-023-00315-8 (PMC10356938; doi:10.1038/s43856-023-00315-8)
Supplement: Supplementary file 3 — Supplementary Data 1 [file 43856_2023_315_MOESM3_ESM.csv]

age..yr.	gender..Male.1..Female.0.	White.race..1.White..0.other.	Date.of.chart.check	Medication.Start.Date	Medication.End.Date	Still.taking.medication.at.time.of.chart.review	Discontinued.at.1.year	Discontinued.by.Time.of.Chart.Review	Date.of.next.AF.VT.recurrence	Arrhythmia.Recurrence.at.1.year	Arrhythmia.Recurrence.by.Time.of.Chart.Review	Hypertension	Diabetes	Obstructive.Sleep.Apnea	Tobacco.Smoking	Chronic.Kidney.Disease	Congestive.Heart.Failure	NYHA.Class	Paroxysmal.AF	Persistent.AF	Permanent.AF	Atrial.Flutter	History.of.sustained.VT	LVEF....	LA.diameter.PLAX..cm.	LAVI..ml.m.2.	IVSd..cm.	SAM..1.present..0.not.present.	Obstructive.Gradient..1.present..0.not.present.	Resting.LVOT.gradient..mmHg.	Valsalva.LVOT.gradient..mmHg.	Exercise.LVOT.gradient..mmHg.	group	timetocensor	timetoafvt	timetodiscon	time_ar_1_days	time_ar_cr_days	time_dc_1_days	time_dc_cr_days	time_ar_1	time_ar_cr	time_dc_1	time_dc_cr	time_ar_1_months	time_ar_cr_months	time_dc_1_months	time_dc_cr_months
59	1	1	3/27/2022	7/25/2007	12/10/2013	0	0	1	1/11/2008	1	1	1	0	0	0	1	0	1	0	1	0	0	0	67.5	5.02	NA	0.94	0	0	NA	NA	NA	DofAF	5359	170	2330	170	170	5359	2330	0.465753425	0.465753425	14.68219178	6.383561644	5.589041096	5.589041096	176.1863014	76.60273973
48	0	1	3/27/2022	9/27/2011	1/23/2012	0	1	1	9/29/2011	1	1	0	0	0	1	0	1	3	0	1	0	1	0	65	4.4	46	1	0	0	0	0	NA	DofAF	3834	2	118	2	2	118	118	0.005479452	0.005479452	0.323287671	0.323287671	0.065753425	0.065753425	3.879452055	3.879452055
67	1	1	3/27/2022	12/7/2020	3/27/2022	1	0	0	NA	0	0	1	0	1	0	0	0	1	0	1	0	0	0	62.5	4.1	33.3	1.26	0	0	7	8	17	DofAF	475	NA	475	475	475	475	475	1.301369863	1.301369863	1.301369863	1.301369863	15.61643836	15.61643836	15.61643836	15.61643836
78	1	1	3/27/2022	9/9/2019	3/27/2022	1	0	0	9/14/2019	1	1	1	0	1	0	0	0	1	0	1	0	0	0	67.5	5	72.4	1.27	0	0	7	10	NA	DofAF	930	5	930	5	5	930	930	0.01369863	0.01369863	2.547945205	2.547945205	0.164383562	0.164383562	30.57534247	30.57534247
46	1	1	3/27/2022	6/16/2014	6/6/2017	0	0	1	7/1/2014	1	1	1	0	1	0	0	0	1	0	1	0	0	0	57.5	4.05	36	1.14	0	0	0	NA	NA	DofAF	2841	15	1086	15	15	2841	1086	0.04109589	0.04109589	7.783561644	2.975342466	0.493150685	0.493150685	93.40273973	35.70410959
34	1	1	3/27/2022	11/16/2008	3/28/2011	0	0	1	12/17/2008	1	1	0	0	0	0	0	0	2	0	1	0	0	1	45.2	4.5	NA	0.7	0	0	0	NA	NA	DofAF	4879	31	862	31	31	4879	862	0.084931507	0.084931507	13.36712329	2.361643836	1.019178082	1.019178082	160.4054795	28.33972603
62	0	1	3/27/2022	5/28/2009	3/7/2013	0	0	1	11/4/2010	0	1	1	0	0	0	0	0	1	0	1	0	0	0	65	4.4	NA	1.8	0	0	0	NA	NA	DofAF	4686	525	1379	4686	525	4686	1379	12.83835616	1.438356164	12.83835616	3.778082192	154.060274	17.26027397	154.060274	45.3369863
40	1	1	3/27/2022	3/7/2016	7/19/2021	1	0	1	7/4/2016	1	1	0	0	1	0	0	0	1	0	1	0	0	0	50	5.6	74	1.2	0	0	NA	NA	NA	DofAF	2211	119	1960	119	119	2211	1960	0.326027397	0.326027397	6.057534247	5.369863014	3.912328767	3.912328767	72.69041096	64.43835616
46	1	1	3/27/2022	11/22/2021	3/27/2022	1	0	0	NA	0	0	0	0	1	0	0	0	1	0	1	0	0	0	52.5	5.86	62.6	0.98	0	0	NA	NA	NA	DofAF	125	NA	125	125	125	125	125	0.342465753	0.342465753	0.342465753	0.342465753	4.109589041	4.109589041	4.109589041	4.109589041
47	1	1	3/27/2022	1/6/2004	7/1/2010	0	0	1	9/20/2005	0	1	1	0	0	0	1	0	1	0	1	0	0	0	62.5	3.6	NA	1.33	0	0	10	10	NA	DofAF	6655	623	2368	6655	623	6655	2368	18.23287671	1.706849315	18.23287671	6.487671233	218.7945205	20.48219178	218.7945205	77.85205479
36	0	1	3/27/2022	5/18/2010	6/8/2010	0	1	1	6/8/2010	1	1	0	1	1	0	0	1	2	0	1	0	0	0	60	4	NA	1.5	0	0	0	0	NA	DofAF	4331	21	21	21	21	21	21	0.057534247	0.057534247	0.057534247	0.057534247	0.690410959	0.690410959	0.690410959	0.690410959
64	1	1	3/27/2022	10/5/2017	10/7/2017	0	1	1	10/7/2017	1	1	1	0	1	0	0	1	2	0	1	0	0	0	70	5.3	35	2.3	0	1	41	86	NA	DofAF	1634	2	2	2	2	2	2	0.005479452	0.005479452	0.005479452	0.005479452	0.065753425	0.065753425	0.065753425	0.065753425
43	1	1	3/27/2022	7/26/2008	7/27/2008	0	1	1	1/25/2010	0	1	1	0	0	0	0	0	1	0	1	0	0	0	70	1.4	NA	1.8	1	1	64	NA	NA	DofAF	4992	548	1	4992	548	1	1	13.67671233	1.501369863	0.002739726	0.002739726	164.1205479	18.01643836	0.032876712	0.032876712
56	0	1	3/27/2022	11/10/2010	9/24/2011	0	1	1	12/21/2010	1	1	0	0	1	0	0	0	1	0	1	0	1	0	52.5	5.2	NA	1.5	0	0	NA	NA	NA	DofAF	4155	41	318	41	41	318	318	0.112328767	0.112328767	0.871232877	0.871232877	1.347945205	1.347945205	10.45479452	10.45479452
77	1	1	3/27/2022	3/6/2019	4/5/2019	0	1	1	NA	0	0	1	0	1	0	0	0	1	0	1	0	1	0	65	5.8	31.2	1.57	0	0	NA	NA	NA	DofAF	1117	NA	30	1117	1117	30	30	3.060273973	3.060273973	0.082191781	0.082191781	36.72328767	36.72328767	0.98630137	0.98630137
31	1	1	3/27/2022	12/6/2017	6/5/2018	0	1	1	NA	0	0	0	0	0	0	0	0	1	0	1	0	0	0	55.6	4.7	31.9	1.36	1	0	6.76	16	NA	DofAF	1572	NA	181	1572	1572	181	181	4.306849315	4.306849315	0.495890411	0.495890411	51.68219178	51.68219178	5.950684932	5.950684932
61	0	1	3/27/2022	5/12/2017	3/27/2022	1	0	0	8/13/2018	0	1	0	1	1	0	0	1	3	1	0	0	0	0	67.5	4.56	NA	1.6	0	1	10	10	NA	DofAF	1780	458	1780	1780	458	1780	1780	4.876712329	1.254794521	4.876712329	4.876712329	58.52054795	15.05753425	58.52054795	58.52054795
61	1	1	3/27/2022	12/18/2017	9/4/2021	0	0	1	5/11/2020	0	1	1	0	0	0	0	1	2	0	1	0	0	0	57.5	3.8	44.9	1.35	0	1	7	7	11	DofAF	1560	875	1356	1560	875	1560	1356	4.273972603	2.397260274	4.273972603	3.715068493	51.28767123	28.76712329	51.28767123	44.58082192
41	1	1	3/27/2022	8/12/2015	5/24/2017	n/a	0	1	2/7/2017	0	1	0	0	0	1	0	0	1	0	1	0	0	0	62.5	4.6	NA	2.3	1	0	NA	NA	NA	DofAF	2419	545	651	2419	545	2419	651	6.62739726	1.493150685	6.62739726	1.783561644	79.52876712	17.91780822	79.52876712	21.40273973
36	0	1	3/27/2022	6/8/2010	6/28/2019	0	0	1	9/1/2011	0	1	0	1	1	0	0	1	2	0	1	0	0	0	60	4	NA	1.5	0	0	0	0	NA	SotAF	4310	450	3307	4310	450	4310	3307	11.80821918	1.232876712	11.80821918	9.060273973	141.6986301	14.79452055	141.6986301	108.7232877
64	1	1	3/27/2022	9/6/2018	3/27/2022	1	0	0	11/30/2018	1	1	1	0	1	0	0	1	2	0	1	0	0	0	70	5.3	35	2.3	0	1	41	86	NA	SotAF	1298	85	1298	85	85	1298	1298	0.232876712	0.232876712	3.556164384	3.556164384	2.794520548	2.794520548	42.6739726	42.6739726
56	0	1	3/27/2022	1/22/2008	11/10/2011	0	0	1	10/27/2010	0	1	0	0	1	0	0	0	1	0	1	0	1	0	52.5	5.2	NA	1.5	0	0	NA	NA	NA	SotAF	5178	1009	1388	5178	1009	5178	1388	14.18630137	2.764383562	14.18630137	3.802739726	170.2356164	33.17260274	170.2356164	45.63287671
77	1	1	3/27/2022	4/23/2019	3/27/2022	1	0	0	NA	0	0	1	0	1	0	0	0	1	0	1	0	1	0	65	5.8	31.2	1.57	0	0	NA	NA	NA	SotAF	1069	NA	1069	1069	1069	1069	1069	2.928767123	2.928767123	2.928767123	2.928767123	35.14520548	35.14520548	35.14520548	35.14520548
77	1	1	3/27/2022	2/20/2019	3/4/2019	n/a	1	1	2/28/2019	1	1	1	0	1	0	0	0	1	0	1	0	1	0	65	5.8	31.2	1.57	0	0	NA	NA	NA	SotAF	1131	8	12	8	8	12	12	0.021917808	0.021917808	0.032876712	0.032876712	0.263013699	0.263013699	0.394520548	0.394520548
31	1	1	3/27/2022	7/3/2017	12/5/2017	0	1	1	11/20/2017	1	1	0	0	0	0	0	0	1	0	1	0	0	0	55.6	4.7	31.9	1.36	1	0	6.76	16	NA	SotAF	1728	140	155	140	140	155	155	0.383561644	0.383561644	0.424657534	0.424657534	4.602739726	4.602739726	5.095890411	5.095890411
61	0	1	3/27/2022	11/14/2016	5/7/2017	0	1	1	4/20/2017	1	1	0	1	1	0	0	1	3	1	0	0	0	0	67.5	4.56	NA	1.6	0	1	10	10	NA	SotAF	1959	157	174	157	157	174	174	0.430136986	0.430136986	0.476712329	0.476712329	5.161643836	5.161643836	5.720547945	5.720547945
61	1	1	3/27/2022	9/7/2021	3/27/2022	1	0	0	NA	0	0	1	0	0	0	0	1	2	0	1	0	0	0	57.5	3.8	44.9	1.35	0	1	7	7	11	SotAF	201	NA	201	201	201	201	201	0.550684932	0.550684932	0.550684932	0.550684932	6.608219178	6.608219178	6.608219178	6.608219178
41	1	1	3/27/2022	12/12/2010	8/17/2014	0	0	1	4/28/2013	0	1	0	0	0	1	0	0	1	0	1	0	0	0	62.5	4.6	NA	2.3	1	0	NA	NA	NA	SotAF	4123	868	1344	4123	868	4123	1344	11.29589041	2.378082192	11.29589041	3.682191781	135.5506849	28.5369863	135.5506849	44.18630137
75	1	1	3/27/2022	3/22/2021	3/27/2022	1	0	0	NA	0	0	0	0	0	0	0	0	1	1	0	0	0	0	74	0	29	1.77	0	0	5	10	16	SotAF	370	NA	370	370	370	370	370	1.01369863	1.01369863	1.01369863	1.01369863	12.16438356	12.16438356	12.16438356	12.16438356
31	0	1	3/27/2022	6/12/2009	3/18/2020	1	0	1	5/25/2016	0	1	1	0	1	0	0	0	1	0	1	0	0	1	75	5.32	42	2.3	0	1	20	54	NA	SotAF	4671	2539	3932	4671	2539	4671	3932	12.79726027	6.956164384	12.79726027	10.77260274	153.5671233	83.4739726	153.5671233	129.2712329
19	1	1	3/27/2022	12/21/2015	2/24/2022	1	0	1	9/28/2016	1	1	0	0	0	0	0	0	1	1	0	0	0	0	72.5	3.37	37.8	4	1	0	5	10	8	SotAF	2288	282	2257	282	282	2288	2257	0.77260274	0.77260274	6.268493151	6.183561644	9.271232877	9.271232877	75.22191781	74.20273973
67	1	1	3/27/2022	12/11/2018	12/23/2019	0	0	1	7/27/2020	0	1	0	0	0	0	1	0	1	0	0	0	1	0	67.5	4.4	35.1	1.84	0	1	13	33	32	SotAF	1202	594	377	1202	594	1202	377	3.293150685	1.62739726	3.293150685	1.032876712	39.51780822	19.52876712	39.51780822	12.39452055
57	1	1	3/27/2022	4/29/2021	3/27/2022	1	0	0	NA	0	0	1	0	1	0	0	0	3	0	1	0	0	0	75	6.5	82	2.3	1	1	9	22	NA	SotAF	332	NA	332	332	332	332	332	0.909589041	0.909589041	0.909589041	0.909589041	10.91506849	10.91506849	10.91506849	10.91506849
64	0	0	3/27/2022	1/28/2020	3/27/2022	1	0	0	NA	0	0	1	1	0	1	0	1	3	0	1	0	0	0	70	4.4	37.7	1.8	0	0	5	21	18	SotAF	789	NA	789	789	789	789	789	2.161643836	2.161643836	2.161643836	2.161643836	25.93972603	25.93972603	25.93972603	25.93972603
60	0	1	3/27/2022	3/23/2009	9/11/2013	0	0	1	8/28/2009	1	1	0	0	0	0	0	1	2	1	0	0	0	1	62.5	6.6	NA	2.1	NA	NA	NA	NA	NA	SotAF	4752	158	1633	158	158	4752	1633	0.432876712	0.432876712	13.01917808	4.473972603	5.194520548	5.194520548	156.230137	53.68767123
79	0	1	3/27/2022	7/3/2017	10/26/2017	0	1	1	NA	0	0	1	0	0	0	0	0	1	0	1	0	0	0	62.5	3.34	NA	0.99	0	0	NA	NA	NA	SotAF	1728	NA	115	1728	1728	115	115	4.734246575	4.734246575	0.315068493	0.315068493	56.8109589	56.8109589	3.780821918	3.780821918
54	0	0	3/27/2022	8/1/2009	8/11/2009	0	1	1	8/11/2009	1	1	1	0	0	1	0	0	1	0	1	0	0	0	67.5	4.7	NA	1.4	0	1	26	40	NA	SotAF	4621	10	10	10	10	10	10	0.02739726	0.02739726	0.02739726	0.02739726	0.328767123	0.328767123	0.328767123	0.328767123
70	0	1	3/27/2022	3/19/2018	3/27/2022	1	0	0	8/16/2021	0	1	1	0	0	0	0	0	1	0	1	0	0	0	55	NA	NA	NA	NA	NA	NA	NA	NA	SotAF	1469	1246	1469	1469	1246	1469	1469	4.024657534	3.41369863	4.024657534	4.024657534	48.29589041	40.96438356	48.29589041	48.29589041
59	1	0	3/27/2022	1/11/2019	6/17/2021	0	0	1	3/1/2019	1	1	1	0	1	0	0	1	2	0	1	0	0	0	79	4.58	42.91	1.62	0	0	18	21	NA	SotAF	1171	49	888	49	49	1171	888	0.134246575	0.134246575	3.208219178	2.432876712	1.610958904	1.610958904	38.49863014	29.19452055
48	1	1	3/27/2022	1/23/2017	3/27/2022	1	0	0	8/30/2017	1	1	1	0	1	0	0	0	1	0	1	0	1	0	72.5	NA	32	1.3	0	0	0	NA	14	SotAF	1889	219	1889	219	219	1889	1889	0.6	0.6	5.175342466	5.175342466	7.2	7.2	62.10410959	62.10410959
60	1	1	3/27/2022	11/10/2009	2/16/2010	0	1	1	2/9/2010	1	1	0	0	0	0	0	0	1	0	1	0	0	0	57.5	NA	NA	1.6	0	0	0	NA	NA	SotAF	4520	91	98	91	91	98	98	0.249315068	0.249315068	0.268493151	0.268493151	2.991780822	2.991780822	3.221917808	3.221917808
48	1	1	3/27/2022	4/22/2015	5/29/2015	0	1	1	5/7/2015	1	1	0	0	1	0	0	0	1	0	1	0	0	1	67.5	5.85	73	1.92	1	1	35	55	72	SotAF	2531	15	37	15	15	37	37	0.04109589	0.04109589	0.101369863	0.101369863	0.493150685	0.493150685	1.216438356	1.216438356
46	1	1	3/27/2022	11/16/2020	3/27/2022	1	0	0	NA	0	0	0	0	0	0	0	0	1	0	1	0	0	0	66.9	5.4	62.8	1.83	0	0	5	9	NA	SotAF	496	NA	496	496	496	496	496	1.35890411	1.35890411	1.35890411	1.35890411	16.30684932	16.30684932	16.30684932	16.30684932
44	1	1	3/27/2022	9/28/2020	3/27/2022	1	0	0	8/24/2021	1	1	0	0	1	0	0	0	1	0	1	0	0	0	72.5	4.33	34.2	2.26	0	0	6	11	38	SotAF	545	330	545	330	330	545	545	0.904109589	0.904109589	1.493150685	1.493150685	10.84931507	10.84931507	17.91780822	17.91780822
52	1	1	3/27/2022	11/6/2013	12/7/2013	0	1	1	12/7/2013	1	1	0	0	0	0	0	0	1	0	1	0	0	0	75	4.1	29.9	1.9	1	1	50	150	NA	SotAF	3063	31	31	31	31	31	31	0.084931507	0.084931507	0.084931507	0.084931507	1.019178082	1.019178082	1.019178082	1.019178082
72	0	1	3/27/2022	10/7/2019	12/17/2020	0	0	1	7/13/2020	1	1	1	0	0	0	0	1	3	0	1	0	0	0	75	4.7	55.8	1.81	0	0	23.5	9	NA	SotAF	902	280	437	280	280	902	437	0.767123288	0.767123288	2.471232877	1.197260274	9.205479452	9.205479452	29.65479452	14.36712329
59	1	1	3/27/2022	12/26/2009	1/30/2018	1	0	1	1/24/2014	0	1	1	0	0	0	0	0	1	1	0	0	1	0	60	4.59	NA	1.46	1	0	9	11	NA	SotAF	4474	1490	2957	4474	1490	4474	2957	12.25753425	4.082191781	12.25753425	8.101369863	147.090411	48.98630137	147.090411	97.21643836
53	1	1	3/27/2022	6/9/2008	4/6/2010	0	0	1	10/14/2008	1	1	1	1	0	0	0	0	1	0	1	0	0	0	75	6.1	NA	2.4	1	1	68	76	NA	SotAF	5039	127	666	127	127	5039	666	0.347945205	0.347945205	13.80547945	1.824657534	4.175342466	4.175342466	165.6657534	21.89589041
54	0	1	3/27/2022	11/13/2018	3/27/2022	1	0	0	12/5/2018	1	1	1	0	1	1	0	0	1	0	1	0	0	0	65	4.1	34.1	0.8	0	0	7.5	NA	NA	SotAF	1230	22	1230	22	22	1230	1230	0.060273973	0.060273973	3.369863014	3.369863014	0.723287671	0.723287671	40.43835616	40.43835616
68	0	1	3/27/2022	9/23/2019	3/27/2022	1	0	0	NA	0	0	0	0	1	1	0	1	3	0	1	0	0	0	71	4.5	46.8	1.4	0	0	16	21	NA	SotAF	916	NA	916	916	916	916	916	2.509589041	2.509589041	2.509589041	2.509589041	30.11506849	30.11506849	30.11506849	30.11506849
44	0	1	3/27/2022	10/8/2019	3/9/2021	0	0	1	3/2/2020	1	1	0	1	0	0	0	1	2	0	1	0	0	0	67.5	4.7	32	1.89	0	0	NA	NA	NA	SotAF	901	146	518	146	146	901	518	0.4	0.4	2.468493151	1.419178082	4.8	4.8	29.62191781	17.03013699
61	0	1	3/27/2022	12/19/2020	9/3/2021	1	1	1	NA	0	0	0	0	1	0	0	1	2	0	1	0	0	0	68	4	35	1.6	0	0	6	12	NA	SotAF	463	NA	258	463	463	258	258	1.268493151	1.268493151	0.706849315	0.706849315	15.22191781	15.22191781	8.482191781	8.482191781
63	1	0	3/27/2022	10/2/2018	4/20/2020	0	0	1	1/11/2019	1	1	1	1	1	0	0	0	2	0	1	0	0	0	75	4.91	40	1.17	0	0	25	33	NA	SotAF	1272	101	566	101	101	1272	566	0.276712329	0.276712329	3.484931507	1.550684932	3.320547945	3.320547945	41.81917808	18.60821918
33	0	1	3/27/2022	11/16/2018	3/27/2022	1	0	0	8/18/2020	0	1	0	0	1	0	0	0	1	0	1	0	0	1	65	4.2	NA	3.2	0	1	212	253	NA	SotAF	1227	641	1227	1227	641	1227	1227	3.361643836	1.756164384	3.361643836	3.361643836	40.33972603	21.0739726	40.33972603	40.33972603
68	0	0	3/27/2022	12/5/2019	3/27/2022	1	0	0	12/14/2019	1	1	1	1	0	0	0	0	1	0	1	0	1	1	56	5.2	66	1.95	0	0	0	0	NA	SotAF	843	9	843	9	9	843	843	0.024657534	0.024657534	2.309589041	2.309589041	0.295890411	0.295890411	27.71506849	27.71506849
74	1	1	3/27/2022	10/2/2018	3/27/2022	1	0	0	8/12/2020	0	1	1	0	1	0	0	0	1	0	1	0	0	0	72.5	4.2	39.4	1.35	0	0	0	0	NA	SotAF	1272	680	1272	1272	680	1272	1272	3.484931507	1.863013699	3.484931507	3.484931507	41.81917808	22.35616438	41.81917808	41.81917808
61	1	1	3/27/2022	12/18/2018	5/24/2019	0	1	1	1/17/2019	1	1	0	1	1	1	0	1	3	0	1	0	1	0	62.5	4.9	41.3	1.1	0	0	0	0	NA	SotAF	1195	30	157	30	30	157	157	0.082191781	0.082191781	0.430136986	0.430136986	0.98630137	0.98630137	5.161643836	5.161643836
64	1	1	3/27/2022	10/1/2021	3/27/2022	1	0	0	NA	0	0	0	1	0	0	1	0	1	0	1	0	1	0	66.3	4.2	NA	1.13	0	0	5	29	30	SotAF	177	NA	177	177	177	177	177	0.484931507	0.484931507	0.484931507	0.484931507	5.819178082	5.819178082	5.819178082	5.819178082
58	0	1	3/27/2022	6/1/2009	12/17/2016	0	0	1	5/8/2016	0	1	0	1	1	1	0	1	2	0	1	0	0	0	57.5	NA	NA	1.28	1	1	47	NA	NA	SotAF	4682	2533	2756	4682	2533	4682	2756	12.82739726	6.939726027	12.82739726	7.550684932	153.9287671	83.27671233	153.9287671	90.60821918
68	0	1	3/27/2022	12/14/2015	1/9/2018	0	0	1	4/13/2016	1	1	1	0	1	0	0	0	1	0	1	0	0	0	67.5	5.2	NA	2.2	0	0	10	10	28	SotAF	2295	121	757	121	121	2295	757	0.331506849	0.331506849	6.287671233	2.073972603	3.978082192	3.978082192	75.45205479	24.88767123
16	0	1	3/27/2022	11/2/2012	3/27/2022	1	0	0	1/2/2014	0	1	0	0	0	0	0	0	1	0	1	0	0	0	75	3.66	NA	0.82	0	0	3	3	NA	SotAF	3432	426	3432	3432	426	3432	3432	9.402739726	1.167123288	9.402739726	9.402739726	112.8328767	14.00547945	112.8328767	112.8328767
57	1	1	3/27/2022	7/15/2019	3/27/2022	1	0	0	8/18/2021	0	1	0	0	1	0	0	0	1	0	1	0	0	0	60	5.6	37.1	2	0	0	NA	NA	NA	SotAF	986	765	986	986	765	986	986	2.701369863	2.095890411	2.701369863	2.701369863	32.41643836	25.15068493	32.41643836	32.41643836
57	1	1	3/27/2022	12/1/2004	11/12/2018	1	0	1	7/20/2015	0	1	0	0	1	0	0	0	1	0	1	0	0	0	75	39.4	NA	2.5	NA	NA	NA	NA	NA	SotAF	6325	3883	5094	6325	3883	6325	5094	17.32876712	10.63835616	17.32876712	13.95616438	207.9452055	127.660274	207.9452055	167.4739726
63	1	1	3/27/2022	5/21/2019	12/10/2019	0	1	1	NA	0	0	1	0	0	0	0	1	2	0	1	0	0	0	65	4.2	55.7	2.1	0	0	6	12	15	SotAF	1041	NA	203	1041	1041	203	203	2.852054795	2.852054795	0.556164384	0.556164384	34.22465753	34.22465753	6.673972603	6.673972603
68	1	1	3/27/2022	7/4/2019	7/19/2019	0	1	1	7/20/2019	1	1	1	0	0	0	0	1	3	0	1	0	0	1	27.5	3.5	26.9	1.77	0	1	8	28	119	SotAF	997	16	15	16	16	15	15	0.043835616	0.043835616	0.04109589	0.04109589	0.526027397	0.526027397	0.493150685	0.493150685
63	1	1	3/27/2022	1/10/2008	3/31/2021	0	0	1	10/23/2014	0	1	1	0	0	0	0	0	1	1	0	0	0	1	69	5	NA	1.5	0	0	13	NA	NA	SotAF	5190	2478	4829	5190	2478	5190	4829	14.21917808	6.789041096	14.21917808	13.23013699	170.630137	81.46849315	170.630137	158.7616438
35	0	1	3/27/2022	4/4/2018	6/13/2018	0	1	1	10/12/2020	0	1	1	0	1	1	0	0	1	1	0	0	0	1	65	5.5	60	2.1	0	1	26	60	NA	SotAF	1453	922	70	1453	922	70	70	3.980821918	2.526027397	0.191780822	0.191780822	47.76986301	30.31232877	2.301369863	2.301369863
37	1	0	3/27/2022	10/27/2021	3/27/2022	1	0	0	11/25/2021	1	1	1	0	1	0	1	1	2	0	0	0	1	1	27.5	6.2	81.5	1.66	1	0	0	0	NA	SotAF	151	29	151	29	29	151	151	0.079452055	0.079452055	0.41369863	0.41369863	0.953424658	0.953424658	4.964383562	4.964383562
31	0	1	3/27/2022	6/12/2009	3/18/2020	1	0	1	4/28/2015	0	1	1	0	1	0	0	0	1	0	1	0	0	1	75	5.32	42	2.3	0	1	20	54	NA	SotVT	4671	2146	3932	4671	2146	4671	3932	12.79726027	5.879452055	12.79726027	10.77260274	153.5671233	70.55342466	153.5671233	129.2712329
60	0	1	3/27/2022	3/23/2009	9/11/2013	0	0	1	11/22/2011	0	1	0	0	0	0	0	1	2	1	0	0	0	1	62.5	6.6	NA	2.1	NA	NA	NA	NA	NA	SotVT	4752	974	1633	4752	974	4752	1633	13.01917808	2.668493151	13.01917808	4.473972603	156.230137	32.02191781	156.230137	53.68767123
60	1	1	3/27/2022	11/10/2009	2/16/2010	0	1	1	6/12/2020	0	1	0	0	0	0	0	0	1	0	1	0	0	0	57.5	NA	NA	1.6	0	0	0	NA	NA	SotVT	4520	3867	98	4520	3867	98	98	12.38356164	10.59452055	0.268493151	0.268493151	148.6027397	127.1342466	3.221917808	3.221917808
63	1	1	3/27/2022	5/21/2019	12/10/2019	0	1	1	12/2/2019	1	0	1	0	0	0	0	1	2	0	1	0	0	0	65	4.2	55.7	2.1	0	0	6	12	15	SotVT	1041	195	203	195	1041	203	203	0.534246575	2.852054795	0.556164384	0.556164384	6.410958904	34.22465753	6.673972603	6.673972603
68	1	1	3/27/2022	7/4/2019	7/19/2019	0	1	1	NA	0	0	1	0	0	0	0	1	3	0	1	0	0	1	27.5	3.5	26.9	1.77	0	1	8	28	119	SotVT	997	NA	15	997	997	15	15	2.731506849	2.731506849	0.04109589	0.04109589	32.77808219	32.77808219	0.493150685	0.493150685
41	1	1	3/27/2022	9/14/2015	3/27/2022	1	0	0	11/3/2015	1	1	0	0	0	0	0	0	1	0	0	0	0	1	65	4.3	NA	1.7	0	0	8	8	NA	SotVT	2386	50	2386	50	50	2386	2386	0.136986301	0.136986301	6.536986301	6.536986301	1.643835616	1.643835616	78.44383562	78.44383562
54	1	0	3/27/2022	11/7/2021	3/27/2022	1	0	0	NA	0	0	0	0	1	0	0	0	1	0	0	1	0	1	70	6.2	46	2.4	0	0	NA	NA	NA	SotVT	140	NA	140	140	140	140	140	0.383561644	0.383561644	0.383561644	0.383561644	4.602739726	4.602739726	4.602739726	4.602739726
64	1	0	3/27/2022	10/1/2018	12/24/2018	0	1	1	10/9/2018	1	1	1	1	0	0	1	0	1	0	0	0	0	1	75	3.62	NA	1	0	0	NA	NA	NA	SotVT	1273	8	84	8	8	84	84	0.021917808	0.021917808	0.230136986	0.230136986	0.263013699	0.263013699	2.761643836	2.761643836
63	1	1	3/27/2022	1/10/2008	3/31/2021	0	0	1	9/5/2017	0	1	1	0	0	0	0	0	1	1	0	0	0	1	69	5	NA	1.5	0	0	13	NA	NA	SotVT	5190	3526	4829	5190	3526	5190	4829	14.21917808	9.660273973	14.21917808	13.23013699	170.630137	115.9232877	170.630137	158.7616438
27	1	0	3/27/2022	8/18/2018	3/27/2022	1	0	0	9/17/2018	1	1	0	0	0	0	0	0	1	0	0	0	0	1	50	4.8	74	1.4	0	0	NA	NA	NA	SotVT	1317	30	1317	30	30	1317	1317	0.082191781	0.082191781	3.608219178	3.608219178	0.98630137	0.98630137	43.29863014	43.29863014
53	1	1	3/27/2022	8/12/2019	3/27/2022	1	0	0	11/6/2019	1	1	1	1	0	0	0	0	1	0	0	0	0	0	72.4	3.8	30.1	1.5	1	1	7	19	45	SotVT	958	86	958	86	86	958	958	0.235616438	0.235616438	2.624657534	2.624657534	2.82739726	2.82739726	31.49589041	31.49589041
35	0	1	3/27/2022	4/4/2018	6/13/2018	0	1	1	6/4/2018	1	1	1	0	1	1	0	0	1	1	0	0	0	1	65	5.5	60	2.1	0	1	26	60	NA	SotVT	1453	61	70	61	61	70	70	0.167123288	0.167123288	0.191780822	0.191780822	2.005479452	2.005479452	2.301369863	2.301369863
53	1	1	3/27/2022	10/16/2009	5/23/2012	0	0	1	2/23/2010	1	1	1	1	1	0	0	0	1	0	0	0	0	1	57.5	NA	NA	1.43	0	0	NA	NA	NA	SotVT	4545	130	950	130	130	4545	950	0.356164384	0.356164384	12.45205479	2.602739726	4.273972603	4.273972603	149.4246575	31.23287671
59	1	1	3/27/2022	10/7/2015	4/1/2016	0	1	1	11/12/2015	1	1	1	1	1	0	0	0	1	0	0	0	0	1	62.5	4.7	NA	1.6	0	0	16	21	NA	SotVT	2363	36	177	36	36	177	177	0.098630137	0.098630137	0.484931507	0.484931507	1.183561644	1.183561644	5.819178082	5.819178082
44	1	0	3/27/2022	9/1/2019	3/27/2022	1	0	0	1/18/2021	0	1	0	0	1	0	0	0	1	0	0	0	0	1	62.5	5.4	40	1.1	0	0	0	0	NA	SotVT	938	505	938	938	505	938	938	2.569863014	1.383561644	2.569863014	2.569863014	30.83835616	16.60273973	30.83835616	30.83835616
41	1	0	3/27/2022	5/23/2016	9/13/2016	1	1	1	6/19/2016	1	1	0	0	1	0	0	0	1	0	0	0	0	1	55.6	5.13	31.6	1.75	0	0	7	9	27.5	SotVT	2134	27	113	27	27	113	113	0.073972603	0.073972603	0.309589041	0.309589041	0.887671233	0.887671233	3.715068493	3.715068493
35	1	0	3/27/2022	6/4/2019	7/10/2019	1	1	1	NA	0	0	1	0	1	0	1	1	2	0	0	0	1	1	32.5	6.3	99.6	2	0	0	NA	NA	NA	SotVT	1027	NA	36	1027	1027	36	36	2.81369863	2.81369863	0.098630137	0.098630137	33.76438356	33.76438356	1.183561644	1.183561644
63	1	0	3/27/2022	10/2/2018	4/20/2020	0	0	1	1/11/2019	1	1	1	1	1	0	0	0	2	0	1	0	0	0	75	4.91	40	1.17	0	0	25	33	NA	SotAll	1272	101	566	101	101	1272	566	0.276712329	0.276712329	3.484931507	1.550684932	3.320547945	3.320547945	41.81917808	18.60821918
31	1	1	3/27/2022	7/3/2017	12/5/2017	0	1	1	11/20/2017	1	1	0	0	0	0	0	0	1	0	1	0	0	0	55.6	4.7	31.9	1.36	1	0	6.76	16	NA	SotAll	1728	140	155	140	140	155	155	0.383561644	0.383561644	0.424657534	0.424657534	4.602739726	4.602739726	5.095890411	5.095890411
60	0	1	3/27/2022	3/23/2009	9/11/2013	0	0	1	11/22/2011	0	1	0	0	0	0	0	1	2	1	0	0	0	1	62.5	6.6	NA	2.1	NA	NA	NA	NA	NA	SotAll	4752	974	1633	4752	974	4752	1633	13.01917808	2.668493151	13.01917808	4.473972603	156.230137	32.02191781	156.230137	53.68767123
36	0	1	3/27/2022	6/8/2010	6/28/2019	0	0	1	9/1/2011	0	1	0	1	1	0	0	1	2	0	1	0	0	0	60	4	NA	1.5	0	0	0	0	NA	SotAll	4310	450	3307	4310	450	4310	3307	11.80821918	1.232876712	11.80821918	9.060273973	141.6986301	14.79452055	141.6986301	108.7232877
64	0	0	3/27/2022	1/28/2020	3/27/2022	1	0	0	NA	0	0	1	1	0	1	0	1	3	0	1	0	0	0	70	4.4	37.7	1.8	0	0	5	21	18	SotAll	789	NA	789	789	789	789	789	2.161643836	2.161643836	2.161643836	2.161643836	25.93972603	25.93972603	25.93972603	25.93972603
16	0	1	3/27/2022	11/2/2012	3/27/2022	1	0	0	1/2/2014	0	1	0	0	0	0	0	0	1	0	1	0	0	0	75	3.66	NA	0.82	0	0	3	3	NA	SotAll	3432	426	3432	3432	426	3432	3432	9.402739726	1.167123288	9.402739726	9.402739726	112.8328767	14.00547945	112.8328767	112.8328767
68	0	0	3/27/2022	12/5/2019	3/27/2022	1	0	0	12/14/2019	1	1	1	1	0	0	0	0	1	0	1	0	1	1	56	5.2	66	1.95	0	0	0	0	NA	SotAll	843	9	843	9	9	843	843	0.024657534	0.024657534	2.309589041	2.309589041	0.295890411	0.295890411	27.71506849	27.71506849
61	1	1	3/27/2022	12/18/2018	5/24/2019	0	1	1	1/17/2019	1	1	0	1	1	1	0	1	3	0	1	0	1	0	62.5	4.9	41.3	1.1	0	0	0	0	NA	SotAll	1195	30	157	30	30	157	157	0.082191781	0.082191781	0.430136986	0.430136986	0.98630137	0.98630137	5.161643836	5.161643836
59	1	0	3/27/2022	1/11/2019	6/17/2021	0	0	1	3/1/2019	1	1	1	0	1	0	0	1	2	0	1	0	0	0	79	4.58	42.91	1.62	0	0	18	21	NA	SotAll	1171	49	888	49	49	1171	888	0.134246575	0.134246575	3.208219178	2.432876712	1.610958904	1.610958904	38.49863014	29.19452055
68	0	1	3/27/2022	9/23/2019	3/27/2022	1	0	0	NA	0	0	0	0	1	1	0	1	3	0	1	0	0	0	71	4.5	46.8	1.4	0	0	16	21	NA	SotAll	916	NA	916	916	916	916	916	2.509589041	2.509589041	2.509589041	2.509589041	30.11506849	30.11506849	30.11506849	30.11506849
60	1	1	3/27/2022	11/10/2009	2/16/2010	0	1	1	2/9/2010	1	1	0	0	0	0	0	0	1	0	1	0	0	0	57.5	NA	NA	1.6	0	0	0	NA	NA	SotAll	4520	91	98	91	91	98	98	0.249315068	0.249315068	0.268493151	0.268493151	2.991780822	2.991780822	3.221917808	3.221917808
46	1	1	3/27/2022	11/16/2020	3/27/2022	1	0	0	NA	0	0	0	0	0	0	0	0	1	0	1	0	0	0	66.9	5.4	62.8	1.83	0	0	5	9	NA	SotAll	496	NA	496	496	496	496	496	1.35890411	1.35890411	1.35890411	1.35890411	16.30684932	16.30684932	16.30684932	16.30684932
58	0	1	3/27/2022	6/1/2009	12/17/2016	0	0	1	5/8/2016	0	1	0	1	1	1	0	1	2	0	1	0	0	0	57.5	NA	NA	1.28	1	1	47	NA	NA	SotAll	4682	2533	2756	4682	2533	4682	2756	12.82739726	6.939726027	12.82739726	7.550684932	153.9287671	83.27671233	153.9287671	90.60821918
63	1	1	3/27/2022	1/10/2008	3/31/2021	0	0	1	10/23/2014	0	1	1	0	0	0	0	0	1	1	0	0	0	1	69	5	NA	1.5	0	0	13	NA	NA	SotAll	5190	2478	4829	5190	2478	5190	4829	14.21917808	6.789041096	14.21917808	13.23013699	170.630137	81.46849315	170.630137	158.7616438
27	1	0	3/27/2022	8/18/2018	3/27/2022	1	0	0	9/17/2018	1	1	0	0	0	0	0	0	1	0	0	0	0	1	50	4.8	74	1.4	0	0	NA	NA	NA	SotAll	1317	30	1317	30	30	1317	1317	0.082191781	0.082191781	3.608219178	3.608219178	0.98630137	0.98630137	43.29863014	43.29863014
64	1	1	3/27/2022	10/1/2021	3/27/2022	1	0	0	NA	0	0	0	1	0	0	1	0	1	0	1	0	1	0	66.3	4.2	NA	1.13	0	0	5	29	30	SotAll	177	NA	177	177	177	177	177	0.484931507	0.484931507	0.484931507	0.484931507	5.819178082	5.819178082	5.819178082	5.819178082
19	1	1	3/27/2022	12/21/2015	2/24/2022	1	0	1	9/28/2016	1	1	0	0	0	0	0	0	1	1	0	0	0	0	72.5	3.37	37.8	4	1	0	5	10	8	SotAll	2288	282	2257	282	282	2288	2257	0.77260274	0.77260274	6.268493151	6.183561644	9.271232877	9.271232877	75.22191781	74.20273973
64	1	1	3/27/2022	9/6/2018	3/27/2022	1	0	0	11/30/2018	1	1	1	0	1	0	0	1	2	0	1	0	0	0	70	5.3	35	2.3	0	1	41	86	NA	SotAll	1298	85	1298	85	85	1298	1298	0.232876712	0.232876712	3.556164384	3.556164384	2.794520548	2.794520548	42.6739726	42.6739726
61	0	1	3/27/2022	12/19/2020	9/3/2021	1	1	1	NA	0	0	0	0	1	0	0	1	2	0	1	0	0	0	68	4	35	1.6	0	0	6	12	NA	SotAll	463	NA	258	463	463	258	258	1.268493151	1.268493151	0.706849315	0.706849315	15.22191781	15.22191781	8.482191781	8.482191781
72	0	1	3/27/2022	10/7/2019	12/17/2020	0	0	1	7/13/2020	1	1	1	0	0	0	0	1	3	0	1	0	0	0	75	4.7	55.8	1.81	0	0	23.5	9	NA	SotAll	902	280	437	280	280	902	437	0.767123288	0.767123288	2.471232877	1.197260274	9.205479452	9.205479452	29.65479452	14.36712329
54	0	0	3/27/2022	8/1/2009	8/11/2009	0	1	1	8/11/2009	1	1	1	0	0	1	0	0	1	0	1	0	0	0	67.5	4.7	NA	1.4	0	1	26	40	NA	SotAll	4621	10	10	10	10	10	10	0.02739726	0.02739726	0.02739726	0.02739726	0.328767123	0.328767123	0.328767123	0.328767123
53	1	1	3/27/2022	10/16/2009	5/23/2012	0	0	1	2/23/2010	1	1	1	1	1	0	0	0	1	0	0	0	0	1	57.5	NA	NA	1.43	0	0	NA	NA	NA	SotAll	4545	130	950	130	130	4545	950	0.356164384	0.356164384	12.45205479	2.602739726	4.273972603	4.273972603	149.4246575	31.23287671
59	1	1	3/27/2022	10/7/2015	4/1/2016	0	1	1	11/12/2015	1	1	1	1	1	0	0	0	1	0	0	0	0	1	62.5	4.7	NA	1.6	0	0	16	21	NA	SotAll	2363	36	177	36	36	177	177	0.098630137	0.098630137	0.484931507	0.484931507	1.183561644	1.183561644	5.819178082	5.819178082
61	1	1	3/27/2022	9/7/2021	3/27/2022	1	0	0	NA	0	0	1	0	0	0	0	1	2	0	1	0	0	0	57.5	3.8	44.9	1.35	0	1	7	7	11	SotAll	201	NA	201	201	201	201	201	0.550684932	0.550684932	0.550684932	0.550684932	6.608219178	6.608219178	6.608219178	6.608219178
59	1	1	3/27/2022	12/26/2009	1/30/2018	1	0	1	1/24/2014	0	1	1	0	0	0	0	0	1	1	0	0	1	0	60	4.59	NA	1.46	1	0	9	11	NA	SotAll	4474	1490	2957	4474	1490	4474	2957	12.25753425	4.082191781	12.25753425	8.101369863	147.090411	48.98630137	147.090411	97.21643836
41	1	1	3/27/2022	9/14/2015	3/27/2022	1	0	0	11/3/2015	1	1	0	0	0	0	0	0	1	0	0	0	0	1	65	4.3	NA	1.7	0	0	8	8	NA	SotAll	2386	50	2386	50	50	2386	2386	0.136986301	0.136986301	6.536986301	6.536986301	1.643835616	1.643835616	78.44383562	78.44383562
56	0	1	3/27/2022	1/22/2008	11/10/2011	0	0	1	10/27/2010	0	1	0	0	1	0	0	0	1	0	1	0	1	0	52.5	5.2	NA	1.5	0	0	NA	NA	NA	SotAll	5178	1009	1388	5178	1009	5178	1388	14.18630137	2.764383562	14.18630137	3.802739726	170.2356164	33.17260274	170.2356164	45.63287671
31	0	1	3/27/2022	6/12/2009	3/18/2020	1	0	1	4/28/2015	0	1	1	0	1	0	0	0	1	0	1	0	0	1	75	5.32	42	2.3	0	1	20	54	NA	SotAll	4671	2146	3932	4671	2146	4671	3932	12.79726027	5.879452055	12.79726027	10.77260274	153.5671233	70.55342466	153.5671233	129.2712329
68	0	1	3/27/2022	12/14/2015	1/9/2018	0	0	1	4/13/2016	1	1	1	0	1	0	0	0	1	0	1	0	0	0	67.5	5.2	NA	2.2	0	0	10	10	28	SotAll	2295	121	757	121	121	2295	757	0.331506849	0.331506849	6.287671233	2.073972603	3.978082192	3.978082192	75.45205479	24.88767123
44	0	1	3/27/2022	10/8/2019	3/9/2021	0	0	1	3/2/2020	1	1	0	1	0	0	0	1	2	0	1	0	0	0	67.5	4.7	32	1.89	0	0	NA	NA	NA	SotAll	901	146	518	146	146	901	518	0.4	0.4	2.468493151	1.419178082	4.8	4.8	29.62191781	17.03013699
37	1	0	3/27/2022	10/27/2021	3/27/2022	1	0	0	11/25/2021	1	1	1	0	1	0	1	1	2	0	0	0	1	1	27.5	6.2	81.5	1.66	1	0	0	0	NA	SotAll	151	29	151	29	29	151	151	0.079452055	0.079452055	0.41369863	0.41369863	0.953424658	0.953424658	4.964383562	4.964383562
35	1	0	3/27/2022	6/4/2019	7/10/2019	1	1	1	NA	0	0	1	0	1	0	1	1	2	0	0	0	1	1	32.5	6.3	99.6	2	0	0	NA	NA	NA	SotAll	1027	NA	36	1027	1027	36	36	2.81369863	2.81369863	0.098630137	0.098630137	33.76438356	33.76438356	1.183561644	1.183561644
53	1	1	3/27/2022	8/12/2019	3/27/2022	1	0	0	11/6/2019	1	1	1	1	0	0	0	0	1	0	0	0	0	0	72.4	3.8	30.1	1.5	1	1	7	19	45	SotAll	958	86	958	86	86	958	958	0.235616438	0.235616438	2.624657534	2.624657534	2.82739726	2.82739726	31.49589041	31.49589041
54	0	1	3/27/2022	11/13/2018	3/27/2022	1	0	0	12/5/2018	1	1	1	0	1	1	0	0	1	0	1	0	0	0	65	4.1	34.1	0.8	0	0	7.5	NA	NA	SotAll	1230	22	1230	22	22	1230	1230	0.060273973	0.060273973	3.369863014	3.369863014	0.723287671	0.723287671	40.43835616	40.43835616
79	0	1	3/27/2022	7/3/2017	10/26/2017	0	1	1	NA	0	0	1	0	0	0	0	0	1	0	1	0	0	0	62.5	3.34	NA	0.99	0	0	NA	NA	NA	SotAll	1728	NA	115	1728	1728	115	115	4.734246575	4.734246575	0.315068493	0.315068493	56.8109589	56.8109589	3.780821918	3.780821918
48	1	1	3/27/2022	4/22/2015	5/29/2015	0	1	1	5/7/2015	1	1	0	0	1	0	0	0	1	0	1	0	0	1	67.5	5.85	73	1.92	1	1	35	55	72	SotAll	2531	15	37	15	15	37	37	0.04109589	0.04109589	0.101369863	0.101369863	0.493150685	0.493150685	1.216438356	1.216438356
52	1	1	3/27/2022	11/6/2013	12/7/2013	0	1	1	12/7/2013	1	1	0	0	0	0	0	0	1	0	1	0	0	0	75	4.1	29.9	1.9	1	1	50	150	NA	SotAll	3063	31	31	31	31	31	31	0.084931507	0.084931507	0.084931507	0.084931507	1.019178082	1.019178082	1.019178082	1.019178082
61	0	1	3/27/2022	11/14/2016	5/7/2017	0	1	1	4/20/2017	1	1	0	1	1	0	0	1	3	1	0	0	0	0	67.5	4.56	NA	1.6	0	1	10	10	NA	SotAll	1959	157	174	157	157	174	174	0.430136986	0.430136986	0.476712329	0.476712329	5.161643836	5.161643836	5.720547945	5.720547945
41	1	1	3/27/2022	12/12/2010	8/17/2014	0	0	1	4/28/2013	0	1	0	0	0	1	0	0	1	0	1	0	0	0	62.5	4.6	NA	2.3	1	0	NA	NA	NA	SotAll	4123	868	1344	4123	868	4123	1344	11.29589041	2.378082192	11.29589041	3.682191781	135.5506849	28.5369863	135.5506849	44.18630137
77	1	1	3/27/2022	4/23/2019	3/27/2022	1	0	0	NA	0	0	1	0	1	0	0	0	1	0	1	0	1	0	65	5.8	31.2	1.57	0	0	NA	NA	NA	SotAll	1069	NA	1069	1069	1069	1069	1069	2.928767123	2.928767123	2.928767123	2.928767123	35.14520548	35.14520548	35.14520548	35.14520548
77	1	1	3/27/2022	2/20/2019	3/4/2019	n/a	1	1	2/28/2019	1	1	1	0	1	0	0	0	1	0	1	0	1	0	65	5.8	31.2	1.57	0	0	NA	NA	NA	SotAll	1131	8	12	8	8	12	12	0.021917808	0.021917808	0.032876712	0.032876712	0.263013699	0.263013699	0.394520548	0.394520548
70	0	1	3/27/2022	3/19/2018	3/27/2022	1	0	0	8/16/2021	0	1	1	0	0	0	0	0	1	0	1	0	0	0	55	NA	NA	NA	NA	NA	NA	NA	NA	SotAll	1469	1246	1469	1469	1246	1469	1469	4.024657534	3.41369863	4.024657534	4.024657534	48.29589041	40.96438356	48.29589041	48.29589041
67	1	1	3/27/2022	12/11/2018	12/23/2019	0	0	1	7/27/2020	0	1	0	0	0	0	1	0	1	0	0	0	1	0	67.5	4.4	35.1	1.84	0	1	13	33	32	SotAll	1202	594	377	1202	594	1202	377	3.293150685	1.62739726	3.293150685	1.032876712	39.51780822	19.52876712	39.51780822	12.39452055
74	1	1	3/27/2022	10/2/2018	3/27/2022	1	0	0	8/12/2020	0	1	1	0	1	0	0	0	1	0	1	0	0	0	72.5	4.2	39.4	1.35	0	0	0	0	NA	SotAll	1272	680	1272	1272	680	1272	1272	3.484931507	1.863013699	3.484931507	3.484931507	41.81917808	22.35616438	41.81917808	41.81917808
44	1	0	3/27/2022	9/1/2019	3/27/2022	1	0	0	1/18/2021	0	1	0	0	1	0	0	0	1	0	0	0	0	1	62.5	5.4	40	1.1	0	0	0	0	NA	SotAll	938	505	938	938	505	938	938	2.569863014	1.383561644	2.569863014	2.569863014	30.83835616	16.60273973	30.83835616	30.83835616
41	1	0	3/27/2022	5/23/2016	9/13/2016	1	1	1	6/19/2016	1	1	0	0	1	0	0	0	1	0	0	0	0	1	55.6	5.13	31.6	1.75	0	0	7	9	27.5	SotAll	2134	27	113	27	27	113	113	0.073972603	0.073972603	0.309589041	0.309589041	0.887671233	0.887671233	3.715068493	3.715068493
33	0	1	3/27/2022	11/16/2018	3/27/2022	1	0	0	8/18/2020	0	1	0	0	1	0	0	0	1	0	1	0	0	1	65	4.2	NA	3.2	0	1	212	253	NA	SotAll	1227	641	1227	1227	641	1227	1227	3.361643836	1.756164384	3.361643836	3.361643836	40.33972603	21.0739726	40.33972603	40.33972603
63	1	1	3/27/2022	5/21/2019	12/10/2019	0	1	1	12/2/2019	1	0	1	0	0	0	0	1	2	0	1	0	0	0	65	4.2	55.7	2.1	0	0	6	12	15	SotAll	1041	195	203	195	1041	203	203	0.534246575	2.852054795	0.556164384	0.556164384	6.410958904	34.22465753	6.673972603	6.673972603
54	1	0	3/27/2022	11/7/2021	3/27/2022	1	0	0	NA	0	0	0	0	1	0	0	0	1	0	0	1	0	1	70	6.2	46	2.4	0	0	NA	NA	NA	SotAll	140	NA	140	140	140	140	140	0.383561644	0.383561644	0.383561644	0.383561644	4.602739726	4.602739726	4.602739726	4.602739726
44	1	1	3/27/2022	9/28/2020	3/27/2022	1	0	0	8/24/2021	1	1	0	0	1	0	0	0	1	0	1	0	0	0	72.5	4.33	34.2	2.26	0	0	6	11	38	SotAll	545	330	545	330	330	545	545	0.904109589	0.904109589	1.493150685	1.493150685	10.84931507	10.84931507	17.91780822	17.91780822
48	1	1	3/27/2022	1/23/2017	3/27/2022	1	0	0	8/30/2017	1	1	1	0	1	0	0	0	1	0	1	0	1	0	72.5	NA	32	1.3	0	0	0	NA	14	SotAll	1889	219	1889	219	219	1889	1889	0.6	0.6	5.175342466	5.175342466	7.2	7.2	62.10410959	62.10410959
35	0	1	3/27/2022	4/4/2018	6/13/2018	0	1	1	10/12/2020	0	1	1	0	1	1	0	0	1	1	0	0	0	1	65	5.5	60	2.1	0	1	26	60	NA	SotAll	1453	922	70	1453	922	70	70	3.980821918	2.526027397	0.191780822	0.191780822	47.76986301	30.31232877	2.301369863	2.301369863
68	1	1	3/27/2022	7/4/2019	7/19/2019	0	1	1	7/20/2019	1	1	1	0	0	0	0	1	3	0	1	0	0	1	27.5	3.5	26.9	1.77	0	1	8	28	119	SotAll	997	16	15	16	16	15	15	0.043835616	0.043835616	0.04109589	0.04109589	0.526027397	0.526027397	0.493150685	0.493150685
64	1	0	3/27/2022	10/1/2018	12/24/2018	0	1	1	10/9/2018	1	1	1	1	0	0	1	0	1	0	0	0	0	1	75	3.62	NA	1	0	0	NA	NA	NA	SotAll	1273	8	84	8	8	84	84	0.021917808	0.021917808	0.230136986	0.230136986	0.263013699	0.263013699	2.761643836	2.761643836
75	1	1	3/27/2022	3/22/2021	3/27/2022	1	0	0	NA	0	0	0	0	0	0	0	0	1	1	0	0	0	0	74	0	29	1.77	0	0	5	10	16	SotAll	370	NA	370	370	370	370	370	1.01369863	1.01369863	1.01369863	1.01369863	12.16438356	12.16438356	12.16438356	12.16438356
57	1	1	3/27/2022	4/29/2021	3/27/2022	1	0	0	NA	0	0	1	0	1	0	0	0	3	0	1	0	0	0	75	6.5	82	2.3	1	1	9	22	NA	SotAll	332	NA	332	332	332	332	332	0.909589041	0.909589041	0.909589041	0.909589041	10.91506849	10.91506849	10.91506849	10.91506849
57	1	1	3/27/2022	7/15/2019	3/27/2022	1	0	0	8/18/2021	0	1	0	0	1	0	0	0	1	0	1	0	0	0	60	5.6	37.1	2	0	0	NA	NA	NA	SotAll	986	765	986	986	765	986	986	2.701369863	2.095890411	2.701369863	2.701369863	32.41643836	25.15068493	32.41643836	32.41643836
57	1	1	3/27/2022	12/1/2004	11/12/2018	1	0	1	7/20/2015	0	1	0	0	1	0	0	0	1	0	1	0	0	0	75	39.4	NA	2.5	NA	NA	NA	NA	NA	SotAll	6325	3883	5094	6325	3883	6325	5094	17.32876712	10.63835616	17.32876712	13.95616438	207.9452055	127.660274	207.9452055	167.4739726
53	1	1	3/27/2022	6/9/2008	4/6/2010	0	0	1	10/14/2008	1	1	1	1	0	0	0	0	1	0	1	0	0	0	75	6.1	NA	2.4	1	1	68	76	NA	SotAll	5039	127	666	127	127	5039	666	0.347945205	0.347945205	13.80547945	1.824657534	4.175342466	4.175342466	165.6657534	21.89589041
